# Supplementary material for: Tumour-selective activity of RAS-GTP inhibition in pancreatic cancer
Source: Nature. 2024 Apr 8;629(8013):927–36. doi: 10.1038/s41586-024-07379-z (PMC11111406; doi:10.1038/s41586-024-07379-z)
Supplement: Supplementary file 5 — Source Data Extended Data Figs. 1–7 [file 41586_2024_7379_MOESM5_ESM.xlsx]

## Sheet: ED 1a
Human PDAC cell lines - % viability compared to DMSO
Log M [RMC-7977]	HPAC (KRAS G12D)			Panc 05.04 (KRAS G12D)			Panc 10.05 (KRAS G12D)			SW 1990 (KRAS G12D)			PL45 (KRAS G12D)			AsPC-1 (KRAS G12D)			KP-4 (KRAS G12D)			PANC-1 (KRAS G12D)			HPAF-II (KRAS G12D)			SU.86.86 (KRAS G12D)			HuP-T4 (KRAS G12V)			Capan-1 (KRAS G12V)			CFPAC-1 (KRAS G12V)			Panc 03.27 (KRAS G12V)			Capan-2 (KRAS G12V)			MIA PaCa-2 (KRAS G12C)			PSN-1 (KRAS G12R)
	Ex 1	Ex 2	Ex 3	Ex 1	Ex 2	Ex 3	Ex 1	Ex 2	Ex 3	Ex 1	Ex 2	Ex 3	Ex 1	Ex 2	Ex 3	Ex 1	Ex 2	Ex 3	Ex 1	Ex 2	Ex 3	Ex 1	Ex 2	Ex 3	Ex 1	Ex 2	Ex 3	Ex 1	Ex 2	Ex 3	Ex 1	Ex 2	Ex 3	Ex 1	Ex 2	Ex 3	Ex 1	Ex 2	Ex 3	Ex 1	Ex 2	Ex 3	Ex 1	Ex 2	Ex 3	Ex 1	Ex 2	Ex 3	Ex 1
-6	29.2809	26.8884	27.3332	38.1446	39.6553	38.124	18.631	17.8232	17.6348	2.89023	2.56208	2.12034	28.8402	29.6831	28.0108	2.27691	2.22805	2.16465	11.7655	12.1143	11.9844	34.8135	36.7304	37.3887	1.09672	0.951171	0.994219	20.5102	20.261	18.5493	9.25952	8.53437	8.70172	12.5595	11.8251	12.1923	5.03759	4.46123	4.53971	0.411792	0.243332	0.149743	1.78165	1.74375	1.70584	5.94452	5.58608	5.4035	4.62662
-6.49968	30.6986	30.4265	29.0657	41.7634	39.9643	38.9343	20.569	19.8999	19.7413	2.99751	2.92809	3.07323	32.3736	35.5496	35.3608	2.10918	1.92428	2.20692	11.4817	11.6903	11.969	36.3983	37.6836	37.6378	1.21971	1.25661	1.33861	19.374	19.5499	19.5536	9.95677	9.51053	9.95677	12.7907	12.2807	12.9743	5.44471	5.9058	5.3883	0.26205	0.318203	0.542817	2.12282	1.81956	4.92798	7.72671	7.92938	7.51231	4.9794
-6.99939	32.642	32.5153	30.1611	42.4294	42.9101	41.0836	24.8364	24.1624	23.0472	4.46155	4.15865	3.75477	41.6183	46.5003	48.4423	3.32424	2.96105	3.45631	13	13.3728	13.2172	37.382	38.3467	39.381	2.53782	2.15243	1.97819	21.9433	21.2469	20.7191	12.8573	11.0166	12.3832	13.3619	13.3347	13.9467	6.92116	6.78137	6.73722	0.505381	0.355639	0.636406	2.08491	2.88097	4.35936	12.3798	12.3765	11.5189	7.46441
-7.49908	41.5782	42.6702	42.9211	44.8671	42.2028	39.9368	31.3194	30.7494	30.8485	7.38333	6.37365	6.81538	60.2697	62.9063	68.6514	7.71694	6.55471	7.55978	15.8144	17.0695	15.9889	41.6909	42.6317	41.7463	6.75864	5.60863	6.4573	25.1759	25.4435	25.4508	16.1205	15.0607	15.479	16.4083	16.6055	17.5031	11.0341	9.91575	10.5044	0.580253	0.767431	0.542817	3.29795	3.94238	4.0561	18.8938	20.5236	19.661	13.7175
-7.9987	67.1585	68.1936	64.4608	46.9203	46.5563	44.874	45.2716	43.4724	41.1628	15.7132	14.6594	15.6565	69.4336	83.0007	86.3183	18.5798	18.1598	17.4651	24.3603	25.7402	26.1044	46.744	48.0025	49.6646	29.0537	27.9509	29.1931	35.6656	34.8593	35.1891	22.7583	26.133	24.4038	24.1262	25.425	25.0782	26.5172	24.7636	26.3603	1.01076	1.6846	2.56434	6.67172	6.14102	8.22593	31.2301	34.5801	33.617	22.7897
-8.49894	96.4479	101.081	97.7271	58.2298	57.344	56.3277	63.8234	60.7008	58.4011	30.8333	31.0352	31.7231	79.973	88.9818	100.836	46.0124	41.0452	45.364	60.6742	54.0673	55.9618	58.1984	58.6077	60.8251	48.6409	48.2801	52.0561	55.5051	54.1783	55.604	43.0623	44.9589	50.6763	44.0772	38.7189	43.5469	50.8615	45.223	49.9221	7.26252	6.58868	6.98175	15.0872	13.9879	14.7081	50.8877	57.1137	57.1807	51.2456
-9	105.396	103.607	102.001	81.4324	78.4316	75.5888	81.7803	79.4707	79.9316	50.9702	49.5945	52.8571	87.0735	95.1045	103.345	79.1664	72.7833	75.5436	89.4699	78.4003	83.7213	76.7544	78.0912	77.8574	74.0191	72.988	78.2912	76.7336	72.2438	76.2498	67.3546	67.1315	70.5899	63.2055	60.6079	61.9815	71.6299	68.3557	70.3643	21.6191	26.0365	26.6168	34.9128	29.1509	31.7665	85.1127	86.0239	83.7292	99.0385
-9.49485	101.117	106.656	117.323	94.2938	89.7617	90.4759	94.7413	93.3337	92.1689	72.2052	72.6091	73.278	92.4005	100.816	109.595	93.125	93.4222	92.0922	94.9328	93.235	95.1038	91.555	93.9737	92.2305	88.3871	88.4835	92.8765	93.4284	90.6612	90.7638	83.4472	85.3995	82.499	77.737	79.3894	82.9865	87.3827	83.0638	81.5186	50.0515	51.8858	53.3084	52.8431	49.166	47.9909	94.295	95.7489	96.6517	100.375
-10	101.215	96.2489	99.6228	103.9	97.94	95.0766	106.919	102.647	102.389	89.4141	88.2971	89.9	91.1733	101.78	106.75	97.1783	96.724	97.6313	104.175	100.548	104.375	96.2273	96.4468	100.11	94.5205	97.3986	102.183	102.093	105.828	100.26	87.6586	89.6388	98.1174	94.3492	89.6437	94.5192	93.6245	88.9965	93.0506	66.336	77.3421	79.4385	82.6763	76.6111	72.1759	93.8042	94.1242	94.8276	97.3839
IC50 values - Figure 1b
[truncated: 8 more columns]

## Sheet: ED 1b
Human PDAC (KRAS Q61H) cell lines - % Viability compared to DMSO
RMC7977 (M)	Pa02C				T3M-4				UM147
	Ex1	Ex2	Ex3	Ex4	Ex1	Ex2	Ex3	Ex4	Ex1	Ex2	Ex3	Ex4
-9.81697	112	96	107	88	107	103	98	104	130	106	99	103
-9.33985	117	109	113	99	95	94	80	86	114	105	98	101
-8.86273	101	94	106	85	63	56	45	44	103	100	90	86
-8.38561	65	63	75	41	33	31	22	23	72	87	67	58
-7.90849	38	34	40	17	20	21	13	15	41	70	43	32
-7.43136	24	21	24	10	13	11	6	10	23	37	31	18
-6.95424	19	14	18	8	5	6	3	6	14	25	22	12
-6.47712	18	14	16	8	5	5	2	4	10	17	19	9
-6	16	14	13	7	5	4	2	4	8	18	17	8
Cell line	IC50 value (M)
Pa02C	4.494e-09
T3M4	1.088e-09
UM147	6.22e-09

## Sheet: ED 1c
Human PDAC (KRAS WT) cell lines - % viability compared to DMSO
Log M [RMC-7977]	hF39				hF43				PaCaDD-137				PaCaDD-165
	Ex1	Ex2	Ex3	Ex4	Ex1	Ex2	Ex3	Ex4	Ex1	Ex2	Ex3	Ex4	Ex1	Ex2	Ex3
-9.81697	107	101	100	98	112	122	96	106	98	104	103	105	102	103	102
-9.33985	104	102	105	102	103	121	99	97	107	104	97	96	103	102	102
-8.86273	106	105	114	98	107	121	97	95	103	107	95	84	103	100	104
-8.38561	103	107	102	101	111	109	92	108	86	98	77	69	100	100	101
-7.90849	101	102	92	97	103	125	83	103	56	66	47	40	102	91	99
-7.43136	102	102	91	90	98	122	84	99	30	34	16	17	101	98	96
-6.95424	97	109	86	83	86	116	95	102	21	22	7	10	94	99	86
-6.47712	95	104	82	78	78	110	72	91	16	24	6	7	71	87	64
-6	94	93	67	70	73	103	58	89	18	21	5	7	44	60	43
Cell line	IC50 value
hF39	2.182e-05
hF43	6.747e-07
PaCaDD-137	1.029e-08
PaCaDD-165	5.869e-07

## Sheet: ED 1d
Log[RMC-7977](M)	PF0124_T1 (CD74-NRG1 Fusion)			PF0202_T2 (SLC4A4-ROS1 Fusion)			PF0344_T1 (BRAF p.N486_P490del)
	Ex1	Ex2	Ex3	Ex1	Ex2	Ex3	Ex1	Ex2	Ex3
-10.0969	105.891	105.076	100.162	93.3276	101.445	107.603	104.975	97.6761	102.439
-9.69897	105.093	98.7057	108.291	92.5713	91.7706	110.412	107.148	100.743	109.107
-9.04576	104.171	101.473	103.83	91.2325	81.8055	83.2892	109.907	95.8077	88.736
-8.69897	105.988	92.4773	96.6513	86.3983	71.0465	78.9652	95.6863	101.379	89.9613
-8.1549	91.9898	64.5943	64.4957	54.3729	39.2967	77.1871	91.1902	83.5151	78.831
-7.69897	56.8136	37.8327	35.7115	32.2803	25.9586	47.9528	84.5084	81.0151	81.2263
-7.30103	39.6692	25.8073	25.3518	23.338	19.8339	31.4479	71.7093	68.8822	72.5704
-6.69897	31.0472	21.2501	19.8294	17.9523	17.2834	29.3687	72.8478	63.0781	72.748
-6.39794	26.4986	19.4458	18.8619	15.106	14.9245	22.6996	66.8349	64.0028	67.8366
-6	21.9602	15.5819	14.0659	14.2132	14.5287	16.006	62.8766	60.3274	55.493
-5.52288	26.5261	18.5435	18.9337	17.1055	19.5584	22.304	59.1007	61.0891	64.425
-5	14.9476	12.5115	9.2887	12.8415	14.3589	18.9163	29.3466	35.7271	44.3822
Organoid line	IC50 value (M)
PF0124_T1 (CD74-NRG1 Fusion)	1.074e-08
PF0202_T2 (SLC4A4-ROS1 fusion)	5.672e-09
PF0344_T1 (BRAF p.N486_P490del)	8.058e+17

## Sheet: ED 2a
		Implanted cell line
	Mouse	T3M-4	AsPC-1	PAN035	Capan-1	HPAFII-Luc-SC	HPAFII-Luc-Orth	Hs 766T	PAN022	PAN047	MIA PaCa-2-Ortho
% Tumor Volume Change	1	232.275	63.8008	-31.5315	-40.0567	-38.961	-81.2816	-64.2424	-60.3811	-83.105	-96.7517
	2	241.341	13.8215	19.5122	73.291	-40.8805	-70.696	-59.8726	-63.3157	-84.8843	-93.4087
	3	305.806	84.4393	118.987	-4.51756	11.1111	-81.6667	-50.838	-100	-72.7226	-97.1096
	4	412.183	100.219		-43.7815	-36.0947	-32.312	-50			-97.8852
	5	340.678	94.8988		-3.08851	5.7554	104.091	-71.3542			-99.668
	6	464.807	29.0645		-17.5173	-52.5641	-88.9225	-48.8636			-98.6175
	7	459.429	78.066		-10.6997	-15.4321	22.5369	-56.5934			-98.9016
	8	107.595	131.929		-27.9623	-53.3333	-75.7458	-55.9748			-99.8826
	9	173.134			-44.6949			-100			-99.6338
	10	332.075			-52.7823			-53.2164			-99.8773

## Sheet: ED 2b
CDX - T3M-4 SC - % Tumor Volume Change
Days on Study / Mouse	Vehicle										RMC-7977 10 mgkg QD
	1	2	3	4	5	6	7	8	9	10	1	2	3	4	5	6	7	8	9	10
0	0	0	0	0	0	0	0	0	0	0	0	0	0	0	0	0	0	0	0	0
3	51.5957	57.4257	79.1878	59.4937	98.8636	73.125	80.4054	92.2581	76.9784	25.9434	21.164	40.7821	22.5806	31.9797	19.0678	28.7554	41.1429	10.7595	26.8657	33.9623
7	143.617	197.525	327.919	149.367	272.727	197.5	210.135	323.871	199.281	63.6792	77.2487	83.2402	37.4194	76.6497	67.3729	131.76	87.4286	41.7722	38.0597	93.0818
10	240.957	336.634	506.091	294.093	439.205	328.125	330.405	497.419	293.525	109.906	114.815	132.402	78.7097	150.254	122.034	212.876	148.571	51.8987	52.9851	153.459
14	462.766	615.842	644.162	493.249	777.841	527.5	677.027	928.387	512.23	222.17	130.159	190.503	143.871	214.213	172.458	271.674	206.286	75.9494	91.791	213.208
17	598.936	881.188	860.914	654.852	1078.98	731.875	947.973	1225.16	776.259	275	162.963	210.056	227.742	311.168	241.525	385.837	394.286	87.3418	123.881	271.069
21	824.468	1308.42	1055.33	876.371	1367.61	1028.12	1385.81	1609.03	1094.96	357.075	232.275	241.341	305.806	412.183	340.678	464.807	459.429	107.595	173.134	332.075

## Sheet: ED 2c
CDX - AsPC-1 SC - % Tumor Volume Change
Days on study / Mouse	Vehicle								RMC-7977 10 mg/kg QD
	1	2	3	4	5	6	7	8	1	2	3	4	5	6	7	8
0	0	0	0	0	0	0	0	0	0	0	0	0	0	0	0	0
3	97.3642	64.0733	74.4005	9.4414	63.1661	41.712	48.8442	79.2903	-1.96592	-1.45113	14.5059	-2.11788	19.3929	17.8203	-8.38416	34.7692
7	196.222	105.336	150.783	93.8171	149.082	123.942	116.501	123.274	-10.7012	-16.7186	17.8873	4.40946	21.5962	21.8352	-17.1431	23.184
10	263.298	183.955	283.941	105.526	196.522	215.699	143.539	241.306	-8.3945	-14.3478	30.6351	27.4877	16.968	13.3316	21.5666	91.4869
14	340.801	278.21	344.375	149.491	361.768	327.278	294.019	438.487	23.5387	-14.9149	36.9642	49.0587	36.0855	58.9806	20.457	121.867
17	358.279	327.914	383.746	153.395	385.651	342.49	311.419	452.263	50.3145	-0.22482	30.5005	45.2152	54.3109	50.6691	24.0282	65.9749
21	529.538	516.593	471.43	250.12	410.798	432.926	432.627	482.733	57.5754	-5.62567	41.1686	35.9088	72.0512	41.1411	60.3424	95.7878
24	547.897	531.674	617.697	324.463	576.189	640.694	595.063	530.158	67.3788	-2.62123	57.8439	44.2291	80.2179	29.3334	73.9951	118.624
28	659.819	614.168	789.712	409.847	655.81	647.24	601.461	667.986	63.8008	13.8215	84.4393	100.219	94.8988	29.0645	78.066	131.929

## Sheet: ED 2d
PDX- PAN035 SC - % Tumor Volume Change
Days on study / Mouse	Vehicle			RMC-7977 10 mg/kg QD
	1	2	3	1	2	3
0	0	0	0	0	0	0
4	43.5294	23.7569	57.8947	33.3333	1.95122	33.5443
7	65.8824	47.5138	63.8158	28.3784	-6.82927	35.443
11	106.667	89.5028	92.1053	9.45946	-8.78049	38.6076
14	137.137	104.309	128.158	-13.6937	-12.9268	41.1392
18	214.118	165.193	195.855	-35.6306	-9.17073	57.4684
21	290.588	185.58	223.618	-35.4054	0.829268	65.2532
25	337.647	210.497	257.237	-33.7838	2.43902	75.3165
28	410.196	249.171	329.605	-31.5315	19.5122	118.987

## Sheet: ED 2e
CDX - Capan-1 SC - % Tumor Volume Change
Days on study / Mouse	Vehicle										RMC-7977 10 mg/kg QD
	1	2	3	4	5	6	7	8	9	10	1	2	3	4	5	6	7	8	9	10
0	0	0	0	0	0	0	0	0	0	0	0	0	0	0	0	0	0	0	0	0
3	47.325	188.814	57.988	57.1491	121.299	93.936	245.901	121.962	120.267	119.636	-15.4496	35.3126	32.569	-8.0442	25.2865	-22.2828	-7.18682	39.5534	29.8614	14.7123
7	55.8641	234.7	87.9998	110.651	133.018	110.569	350.218	156.26	122.768	140.854	-40.0086	-0.43481	27.8128	-26.047	19.9771	-58.6885	-11.8076	-3.03559	-17.3144	-6.19964
10	60.6875	349.123	170.016	166.979	245.147	173.851	483.385	288.583	168.84	157.702	-39.5595	-0.80547	38.3737	-38.634	30.0229	-30.9382	-15.5762	-36.8179	-13.7971	-18.8169
14	71.7202	454.435	225.531	341.294	455.81	352.026	593.697	468.577	293.893	228.057	-33.2139	21.9046	56.6144	-30.9036	31.6599	-11.1166	-9.7718	-16.9644	-4.96826	-12.9017
17	113.656	646.899	375.581	468.946	554.404	445.368	905.26	614.588	403.243	325.219	-26.7401	28.0063	61.7542	-28.1888	25.1337	-4.73241	2.90692	-13.3496	-9.47014	-20.1157
21	144.806	773.093	449.199	579.554	707.617	544.409	982.55	685.697	425.177	370.405	-28.6272	70.7606	28.5032	-27.7841	6.1661	-6.83845	-2.73648	-17.0551	-26.9012	-38.3733
24	237.395	1158.3	610.862	669.322	827.5	689.809	997.515	919.751	548.597	461.45	-33.5935	72.8063	8.51517	-31.2401	2.49918	-14.7836	-7.00691	-21.9819	-40.0894	-57.9012
28	327.46	1466.2	796.785	797.63	1049.26	805.29	1071.54	1170.98	716.76	530.512	-40.0567	73.291	-4.51756	-43.7815	-3.08851	-17.5173	-10.6997	-27.9623	-44.6949	-52.7823

## Sheet: ED 2f
CDX - Hs 766T SC - % Tumor Volume Change
Days on study / Mouse	Vehicle										RMC-7977 10 mg/kg QD
	1	2	3	4	5	6	7	8	9	10	1	2	3	4	5	6	7	8	9	10
0	0	0	0	0	0	0	0	0	0	0	0	0	0	0	0	0	0	0	0	0
4	8.75	9.52381	6.41026	18.75	9.58084	2.33918	3.80435	40.2367	3.91061	12.8866	2.42424	2.54777	1.11732	11.3095	3.125	2.84091	5.49451	5.66038	2.59067	5.84795
7	19.375	14.2857	10.2564	56.8182	14.9701	6.43275	11.413	94.6746	6.14525	22.6804	4.24242	4.4586	-5.58659	50.5952	-7.8125	9.65909	7.69231	13.2075	-4.14508	8.77193
11	29.375	21.6931	19.2308	102.273	17.9641	11.1111	26.087	164.497	10.0559	28.3505	-8.48485	-15.2866	-23.4637	28.5714	-21.875	13.6364	-1.64835	15.7233	-17.6166	2.92398
14	40	28.0423	31.4103	132.386	26.3473	19.2982	50.5435	308.284	18.4357	41.7526	-26.0606	-31.8471	-32.9609	7.14286	-27.0833	-3.40909	-10.4396	11.9497	-34.1969	-14.6199
18	51.875	37.037	55.1282	184.659	48.503	38.0117	85.8696	395.266	38.5475	85.567	-35.7576	-36.9427	-41.3408	-27.9762	-37.5	-34.6591	-20.3297	-7.54717	-53.886	-23.9766
21	98.75	61.9048	98.0769	253.409	107.186	46.7836	109.783	533.136	91.6201	125.258	-44.8485	-42.0382	-45.8101	-36.9048	-47.3958	-42.0455	-36.2637	-31.4465	-65.285	-28.0702
25	183.75	137.037	221.795	393.182	269.461	121.053	129.891	673.965	241.341	196.907	-58.1818	-48.4076	-48.0447	-47.619	-61.9792	-45.4545	-47.8022	-49.0566	-68.9119	-45.0292
27	246.25	208.466	385.256	524.432	401.796	188.889	170.652	852.663	376.536	278.866	-64.2424	-59.8726	-50.838	-50	-71.3542	-48.8636	-56.5934	-55.9748	-100	-53.2164

[truncated: 30 more sheets: ED 2g, ED 2h, ED 2i, ED 2j, ED 2k, ED 2l, ED 2m, ED 2n, ED 2o, ED 2p, ED 2q, ED 2r, ED 2s, ED 2t, ED 2u, ED 3a, ED 3b, ED 3c, ED 3d, ED 3e …]
